# Supplementary material for: Earning pocket money and girls’ menstrual hygiene management in Ethiopia: a systematic review and meta-analysis
Source: BMC Womens Health. 2022 Jul 4;22:271. doi: 10.1186/s12905-022-01855-2 (PMC9254547; doi:10.1186/s12905-022-01855-2)
Supplement: Supplementary file 4 — Additional file 4: STATA data file. [file 12905_2022_1855_MOESM4_ESM.xlsx]

## Sheet: Sheet1
Authorsnameyearofpublicati	Region	Methodsofdatacollection	Sampling	Samplesize	Studydesign	COR95CI	AOR95CI	ReferenceCategory	AORb	UCLb	LCLb	OR	LCL	UCL	lnORc	lnUCLc	lnLCLc	lnAOR	lnUCL	lnLCL	var32	var33	var34	var35	var36	var37	var38	SEOR	var42	seor1	Quality	lnAORb	lnUCLb	lnLCLb	SEORb	_LCI	_UCI	_WT
Felleke AA et al., 2021	Harari	Self-administered structured questionnaire	Systematic sampling	301	Cross-sectional	0.39(0.24,0.64)	0.36(0.19,0.65)	b				2.54	1.56	4.11	0.932164	1.41342	0.444686				<500	Adjusted for K	Not	Age at menarche	Grade level	Family monthly income	>2020		2021		4							0
Kitesa B et al., 2016	Oromia	Interviewer administered questionnaire	Multi-stage sampling	430	Cross-sectional	1.9(1.15-3.12)	1.5(0.87-2.59)	a	1.5	0.87	2.59	1.9	1.15	3.12	0.641854	1.13783	0.139762	0.405465	-0.139262	0.951658	<500	Not	Not	Not	Not	Not	<2020	0.27867	2016	-0.877551	2	0.405465	-0.139262	0.951658	0.27867	0.87	2.59	14.2964
Anchebi HT et al., 2017	Oromia	Self-administered structured questionnaire	Multi-stage sampling	398	Cross-sectional	1.71(0.84,3.50)	2.27(1.07,4.77)	a	2.27	1.07	4.77	1.17	0.84	3.5	0.157004	1.25276	-0.174353	0.81978	0.0676586	1.56235	<500	Not	Age	Not	Not	Not	<2020	0.37886	2017	-1.88776	2	0.81978	0.0676586	1.56235	0.37886	1.07	4.77	10.9907
Upashe SP et al., 2015	Oromia	Self-administered structured questionnaire	Simple random sampling	828	Cross-sectional	2.65 (1.76–4.00)	2.73 (1.76–4.26)	a	2.73	1.76	4.26	2.65	1.76	4	0.97456	1.38629	0.565314	1.0043	0.565314	1.44927	>500	Not	Not	Not	Not	Family monthly income	<2020	0.227024	2015	-1.27551	2	1.0043	0.565314	1.44927	0.227024	1.76	4.26	16.2046
Habtegiorgis Y et al, 2021	Amhara	Interviewer administered questionnaire	Multi-stage sampling	536	Cross-sectional	2.66(1.58–4.50)	2.08 (1.15–3.78)	a	2.08	1.15	3.78	2.66	1.58	4.5	0.978326	1.50408	0.457425	0.732368	0.139762	1.32972	>500	Adjusted for K	Age	Not	Grade level	Not	>2020	0.304773	2021	-1.34184	2	0.732368	0.139762	1.32972	0.304773	1.15	3.78	13.4228
Hasan JH, 2021	Oromia	Self-administered structured questionnaire	Simple random sampling	482	Cross-sectional	1.96(1.32,2.90)	2.08(1.27, 3.40)	a	2.08	1.27	3.4	1.96	1.32	2.9	0.672944	1.06471	0.277632	0.732368	0.239017	1.22378	<500	Adjusted for K	Not	Age at menarche	Grade level	Not	>2020	0.250718	2021	-1.08674	2	0.732368	0.239017	1.22378	0.250718	1.27	3.4	15.2655
Abita Z et al.,2021	Amhara	Self-administered structured questionnaire	Simple random sampling	442	Cross-sectional	2.03 (1.35, 3.05)	0.76(0.45 ,1.29)	a	0.76	0.45	1.29	2.03	1.35	3.05	0.708036	1.11514	0.300105	-0.274437	-0.798508	0.254642	<500	Not	Not	Not	Not	Family monthly income	>2020	0.269938	2021	-0.428571	2	-0.274437	-0.798508	0.254642	0.269938	0.45	1.29	14.6379
Kedir T, 2017	Oromia	Interviewer administered questionnaire	Multi-stage sampling	610	Cross-sectional	0.52(0.38, 0.72)	0.62(0.39, 0.97)	b				1.91	1.38	2.64	0.647103	0.970779	0.322084				>500	Not	Age	Not	Not	Not	<2020		2017		2							0
Biruk E etal.,2018	Addis Ababa	Self-administered structured questionnaire	Multi-stage sampling	756	Cross-sectional	2.177(1.575-3.009)	1.11(0.67-1.81)	a	1.11	0.67	1.81										>500	Not	Age	Age at menarche	Not	Family monthly income	<2020		2018		2	0.10436	-0.400478	0.593327	0.249473	0.67	1.81	15.182
